# Supplementary material for: Long-Term Functional Outcome and Quality of Life in Long-Term Traumatic Brain Injury Survivors
Source: Neurotrauma Rep. 2023 Nov 22;4(1):813–22. doi: 10.1089/neur.2023.0064 (PMC10698799; doi:10.1089/neur.2023.0064)
Supplement: Supplemental data [file Suppl_FigureS2-S4.zip]

Archive with 4 entries (4 files):
- Suppl_FigureS2-4.docx
- TaalasSupplementaryFig2.tif
- TaalasSupplementaryFig3.tif
- TaalasSupplementaryFig4.tif
